# Supplementary material for: A pangenome graph reference of 30 chicken genomes allows genotyping of large and complex structural variants
Source: BMC Biol. 2023 Nov 22;21:267. doi: 10.1186/s12915-023-01758-0 (PMC10664547; doi:10.1186/s12915-023-01758-0)
Supplement: Supplementary file 1 — Additional file 1: Supplementary Table 1. Additional chickens sequenced with HiFi reads and assembled for inclusion in the minigraph-cactus pangenome. [file 12915_2023_1758_MOESM1_ESM.xlsx]

## Sheet: stats
genome_name	SRA accession	read_length (bp)	coverage (x)	read_n50 (bp)	hap1_length (bp)	hap1_contig_n50 (bp)	hap1_contig_count	hap2_length (bp)	hap2_contig_n50 (bp)	hap2_contig_count	description
15.15_I-5_f4470	SRR24494823	32319314538	29.3812	16883	1089538774	11863348	586	1077742770	11315158	481	ADOL B (MHC) congenic. Parental line is 15I(5) and this one contains the B15 haplotype from line 15I(4)
15.6-2_f4028	SRR24494822	62264320998	56.6039	18745	1072993078	22932881	347				ADOL B (MHC) congenic. Parental line is 15I(5) and this one contains the B2 haplotype from line 6(3).
15.C-12_f4575	SRR24494818	32756370562	29.7785	17560	1070652061	11758296	559	1065361538	11681892	439	ADOL B (MHC) congenic. Parental line is 15I(5) and this one contains the B12 haplotype from line C.
15.N-21_f5177	SRR24494817	37139300450	33.763	16466	1078676445	14568958	543	1071356050	15470293	396	ADOL B (MHC) congenic. Parental line is 15I(5) and this one contains the B21 haplotype from line N.
15.P-13_f4814	TBA	62838029200	57.1255	18346	1080480890	21404365	397				ADOL B (MHC) congenic. Parental line is 15I(5) and this one contains the B13 haplotype from line P.
15.P-19_f4984	SRR24494815	61787565402	56.1705	18251	1067453196	20666101	379				ADOL B (MHC) congenic. Parental line is 15I(5) and this one contains the B19 haplotype from line P.
8_15.1_7545	SRR24494814	32906736581	29.9152	19335	1083615626	16100814	444	1053865701	16070294	349	Inbred at ISU since 1925; originated from commercial stock available at that time. MHC = 15.1 haplotype (similar to B15, per Briles serology).
GHs_6_7174	SRR24494813	27437001573	24.9427	18177	1092947079	12164318	542	1070307157	12071814	431	Leghorn. Inbred at ISU since 1954. MHC = 6 haplotype. MHC-congenic pair with Ghs-13. AKA GB-2 in literature from L. Schierman. Originated from females of Ghostley (MN) Hatchery females crossed with pure Kimber line males of H&N (WA).
M_15.2_7501	SRR24494812	32054691466	29.1406	18285	1088133632	12175901	481	1068539956	12083210	386	Fayoumi breed. Originated in Egypt. Inbred at ISU since 1954. MHC = 15.2 haplotype. (similar to B15, per Briles serology) MHC-congenic pair with M-5.1. Breed is relatively disease resistance to a variety of pathogens and to high ambient temperatures.
M_5.1_7316	SRR24494811	29831751646	27.1198	19927	1075372861	12594508	402	998402639	13478478	318	Fayoumi breed. Originated in Egypt. Inbred at ISU since 1954. MHC = 5.1 haplotype. (similar to B5, per Briles serology)MHC-congenic pair with M-15.2. Breed is relatively disease resistance to a variety of pathogens and to high ambient temperatures.
Sp_21.1_7514	SRR24494821	36292407060	32.9931	20087	1078290216	16093471	461	1060779714	16498134	361	Originated in Spain. Inbred at ISU since 1954. MHC = 21.1 haplotype (similar to B21, per Briles serology)
UCD003	SRR24494820	26982066565	24.5292	16869	1087907030	14995527	534	1058106850	13873318	471	highly inbred Leghorn line contains the B17, shown to be resistant to Rous sarcoma and susceptible to MD
UCD312	SRR24494819	30700466755	27.9095	18072	1084647372	16964818	447	1052278108	13952719	392	Congenic with UCD 003 contains the B24, shown to be susceptible to Rous sarcoma and MD
Caption: All assemblies used in the pangenome graph. For three chickens, the haplotypes were not properly resolved, so only the primary contigs were used; statistics for these are denoted in the hap1 columns and the hap2 columns are left blank.
