# Supplementary material for: A pangenome graph reference of 30 chicken genomes allows genotyping of large and complex structural variants
Source: BMC Biol. 2023 Nov 22;21:267. doi: 10.1186/s12915-023-01758-0 (PMC10664547; doi:10.1186/s12915-023-01758-0)
Supplement: Supplementary file 3 — Additional file 3: Supplementary Table 2. Chickens sequenced with short reads and genotyped using pangenome graph alignments. [file 12915_2023_1758_MOESM3_ESM.xlsx]

## Sheet: Sheet1
Consortium ID	SRA accession	Coverage	K allele	ev21 insertion
105_Bantam_RoseCombCleanLegged_Rosecomb_Blue		13.1134	-	-
12_Bantam_FeatherLegged_Brahma_Dark		12.361	-	?
13_Standard_American_RhodeIsland_Red		13.1177	+	+
151_Standard_American_PlymouthRock_White		13.1307	-	-
152_Standard_Asiatic_Cochin_White		13.1262	+	+
153_Standard_Continental_Marans_Black		13.1097	-	-
157_Standard_Asiatic_Brahma_Buff		13.1262	?	-
158_Standard_Asiatic_Cochin_Barred		13.1111	+	+
159_Standard_Asiatic_Cochin_Blue		13.0952	+	+
16_Standard_American_RhodeIsland_Red		13.1189	-	-
164_Standard_American_PlymouthRock_Barred		13.0969	-	-
175_Standard_American_RhodeIsland_Red		13.1051	-	+
179_Standard_American_Delaware_NoVariety		13.1111	-	-
18_Standard_Mediterranean_Minorca_SingleCombBuff		13.1002	-	-
180_Bantam_Game_OldEnglishGame_BrassyBack		13.1139	-	-
181_Bantam_SingleCombCleanLegged_Phoenix_BlackBreastedRed		13.1171	-	-
182_Standard_Oriental_Yokohama_White		13.107	-	?
183_Standard_Oriental_Yokohama_SilverDuckwing		13.1086	-	-
184_Standard_Oriental_Yokohama_RedShoulder		13.1106	-	?
186_Standard_Continental_Hamburg_SilverSpangled		13.1164	-	?
191_Bantam_FeatherLegged_Silkie_NonbeardedWhite		13.0958	-	-
192_Bantam_FeatherLegged_Silkie_NonbeardedSplash		13.1035	+	-
193_Bantam_FeatherLegged_Silkie_NonbeardedBlue		13.1334	+	-
194_Bantam_FeatherLegged_Silkie_NonbeardedBlack		13.1175	-	-
195_Bantam_FeatherLegged_Silkie_NonbeardedBuff		13.1084	-	-
198_RedJungleFowl		13.121	-	-
2_Standard_American_PlymouthRock_SilverColumbian		13.1043	-	-
200_RedJungleFowl		13.1093	-	-
203_Standard_Continental_Marans_Cuckoo		13.1191	+	+
204_Standard_American_Wyandotte_Columbian		13.1109	-	-
206_Standard_Continental_Polish_NonbeardedWhiteCrestedBlue		13.125	-	-
207_Standard_Continental_Polish_NonbeardedSplash		13.1109	-	-
209_Standard_American_Dominique_NoVariety		11.677	-	-
21_Standard_American_Wyandotte_GoldenLaced		13.0988	+	+
213_Standard_Oriental_Cubalaya_Wheaton		13.1051	-	-
214_Standard_Oriental_Phoenix_BlackBreastedRed		11.4826	-	-
216_Standard_American_RhodeIsland_Red		13.115	-	+
217_Standard_American_JerseyGiant_White		13.0984	-	-
218_Standard_Miscellaneous_Ameraucana_Lavender		13.1437	-	-
219_Standard_Continental_Polish_NonbeardedBlackLacedGold		13.0946	-	-
220_Standard_American_Dominique_NoVariety		13.1228	+	+
225_Standard_Asiatic_Brahma_Dark		13.1074	-	-
226_Standard_Continental_Hamburg_SilverSpangled		13.1148	?	-
227_Standard_Continental_Houdan_Mottled		13.0967	-	-
228_Standard_American_Wyandotte_BlackLacedRed		13.1309	+	+
229_Standard_Continental_Marans_BlackCopper		13.1027	-	-
23_Standard_American_JerseyGiant_Black		13.0968	+	+
230_Standard_English_Sussex_Speckled		13.0921	+	+
231_Bantam_RoseCombCleanLegged_Wyandotte_Black		13.0966	-	-
24_Bantam_SingleCombCleanLegged_PlymouthRock_Barred		13.0977	+	+
245_Standard_Oriental_Phoenix_Silver		13.1054	-	-
246_Standard_English_Orpington_Buff		13.091	+	+
247_Bantam_RoseCombCleanLegged_Sebright_Golden		13.0955	-	-
248_Bantam_RoseCombCleanLegged_Sebright_Silver		13.1127	-	-
252_Standard_Game_OldEnglishGame_Blue		13.092	-	-
253_Standard_Game_OldEnglishGame_RedPyle		12.0495	-	-
254_Standard_Game_OldEnglishGame_Black		13.0933	-	-
255_Standard_Game_OldEnglishGame_Splash		13.1254	-	?
256_Standard_Game_OldEnglishGame_White		13.1045	-	-
26_Standard_American_RhodeIsland_White		13.1157	-	+
260_Standard_American_Chantecler_White		13.1166	-	-
261_Standard_Continental_Polish_NonbeardedWhite		12.0584	-	-
262_Bantam_SingleCombCleanLegged_Japanese_White		13.0965	-	-
263_Bantam_SingleCombCleanLegged_Japanese_GrayBirchen		13.0996	-	-
264_Bantam_SingleCombCleanLegged_Japanese_Black		13.1081	-	-
265_Bantam_SingleCombCleanLegged_Japanese_BlackTailedWhite		13.1026	-	-
266_Bantam_SingleCombCleanLegged_Japanese_BlackTailedBuff		13.1165	-	-
271_Bantam_FeatherLegged_Cochin_Barred		13.0946	+	-
272_Bantam_FeatherLegged_Cochin_Partridge		13.0125	-	-
273_Bantam_FeatherLegged_Cochin_Red		12.6423	-	-
274_Bantam_FeatherLegged_Cochin_Black		13.1193	+	-
275_Bantam_FeatherLegged_Cochin_Buff		13.1198	-	?
276_Bantam_RoseCombCleanLegged_Wyandotte_Columbian		13.1043	-	-
277_Bantam_Game_OldEnglishGame_SilverDuckwing		13.1069	-	-
278_Bantam_FeatherLegged_Cochin_White		13.1288	+	+
279_Bantam_FeatherLegged_Duccle_Porcelain		13.0983	-	-
283_Bantam_SingleCombCleanLegged_RhodeIsland_Red		13.128	-	-
284_Bantam_SingleCombCleanLegged_PlymouthRock_Barred		13.0953	+	+
285_Bantam_FeatherLegged_Brahma_Buff		13.0996	-	-
286_Bantam_FeatherLegged_Cochin_Blue		13.1217	-	?
287_Bantam_FeatherLegged_Cochin_Splash		13.127	-	-
288_Bantam_FeatherLegged_Cochin_SilverPencil		13.093	-	-
293_Standard_American_PlymouthRock_Barred		13.1014	-	-
294_Standard_Mediterranean_Leghorn_SingleCombLightBrown		13.0946	+	+
33_Standard_American_PlymouthRock_Barred		13.1209	-	-
34_Standard_Mediterranean_Leghorn_White		12.8177	-	?
35_Standard_American_PlymouthRock_Barred		12.2564	+	+
37_Standard_American_RhodeIsland_White		13.1189	+	+
39_Standard_American_RhodeIsland_White		13.1062	+	+
44_Standard_English_Orpington_Buff		13.1075	+	+
45_Standard_Mediterranean_Leghorn_VComb		13.1077	-	-
46_Standard_Continental_Faverolle_Salmon		13.133	-	-
47_Standard_Oriental_Phoenix_Silver		13.1315	-	-
48_Standard_Continental_Polish_NonbeardedBuffLaced		13.1014	-	-
49_Standard_Continental_Polish_NonbeardedSilver		13.1176	-	-
5_Standard_Continental_Hamburg_SilverSpangled		12.5104	-	-
63_Standard_Mediterranean_Leghorn_White		13.1156	-	-
65_Standard_Mediterranean_Leghorn_White		13.097	-	-
73_Standard_American_PlymouthRock_Columbian		13.0961	-	-
8_Standard_Mediterranean_Leghorn_Blue		13.0976	+	+
