# Supplementary material for: A pangenome graph reference of 30 chicken genomes allows genotyping of large and complex structural variants
Source: BMC Biol. 2023 Nov 22;21:267. doi: 10.1186/s12915-023-01758-0 (PMC10664547; doi:10.1186/s12915-023-01758-0)
Supplement: Supplementary file 4 — Additional file 4: Supplementary Table 3. Final parameters for PGGB for each chromosome. [file 12915_2023_1758_MOESM4_ESM.xlsx]

## Sheet: final_params
bGalGal5	bGalGal1b	bGalGal1w	bGalGal4	huxuT2T	segment_length	map_pct_id	min_match_length
chr1	chr1	chr1	chr1	chr1	50000	97	150
chr2	chr2	chr2	chr2	chr2	50000	97	150
chr3	chr3	chr3	chr3	chr3	50000	97	150
chr4	chr4	chr4	chr4	chr4	50000	97	150
chr5	chr5	chr5	chr5	chr5	50000	97	150
chr6	chr6	chr6	chr6	chr6	50000	97	150
chr7	chr7	chr7	chr7	chr7	50000	97	150
chr8	chr8	chr8	chr8	chr8	50000	97	150
chr9	chr9	chr9	chr9	chr9	50000	97	150
chr10	chr10	chr10	chr10	chr10	50000	97	150
chr11	chr11	chr11	chr11	chr11	50000	97	150
chr12	chr12	chr12	chr12	chr12	50000	97	150
chr13	chr13	chr13	chr13	chr13	50000	97	150
chr14	chr14	chr14	chr14	chr14	50000	97	150
chr15	chr15	chr15	chr15	chr15	50000	97	150
chr16	chr16	chr16	chr16	chr16	10000	85	25
chr17	chr17	chr17	chr17	chr17	50000	97	150
chr18	chr18	chr18	chr18	chr18	50000	97	150
chr19	chr19	chr19	chr19	chr19	50000	97	150
chr20	chr20	chr20	chr20	chr20	50000	97	150
chr21	chr21	chr21	chr21	chr21	50000	97	150
chr22	chr22	chr22	chr22	chr22	50000	97	150
chr23	chr23	chr23	chr23	chr23	35000	90	50
chr24	chr24	chr24	chr24	chr24	50000	97	150
chr25	chr25	chr25	chr25	chr25	35000	94	50
chr26	chr26	chr26	chr26	chr26	50000	97	150
chr27	chr27	chr27	chr27	chr27	35000	90	100
chr28	chr28	chr28	chr28	chr28	50000	97	150
chr29	chr29	chr29	chr29	chr34	35000	90	50
chr30	chr30	JAENSL010000267.1	chr30	chr30	35000	90	50
chr31	chr31	chr31	chr31	chr31	30000	87	10
chr32	JAENSK010000416.1	JAENSL010000280.1	chr32	chr32	35000	90	50
chr33	chr33	chr33	chr33	chr29	35000	90	50
chr34	chr34	chr34	chr34	chr33	35000	90	50
chr35	MU179261.1	JAENSL010000338.1	chr35	chr34	35000	90	50
chr36	MU179263.1	JAENSL010000343.1	chr36	chr38	10000	90	35
chr37	chr37	chr37	chr37	chr35	10000	90	35
chr38	chr38	chr38	chr38	chr32	10000	90	35
chr39	chr39	chr39	chr39	chr37	35000	90	50
chrZ	chrZ		chrZ	chrZ	50000	97	150
chrW	chrW		chrW	chrW	50000	97	150
